# Supplementary material for: Early Outcomes of Carotid Revascularization in Retrospective Case Series
Source: J Clin Med. 2021 Mar 1;10(5):935. doi: 10.3390/jcm10050935 (PMC7957582; doi:10.3390/jcm10050935)
Supplement: Supplementary file 1 [file jcm-10-00935-s001.zip]

Archive with 10 entries (9 files):
- Supplemental FINAL/
- Supplemental FINAL/Supplemental Table S1, PICO.docx
- Supplemental FINAL/Supplemental Table S2, GRADE.docx
- Supplemental FINAL/Supplemental Table S3, SoF.doc
- Supplemental FINAL/Supplementary Table S4.docx
- __MACOSX/._Supplemental FINAL
- __MACOSX/Supplemental FINAL/._Supplemental Table I, PICO.docx
- __MACOSX/Supplemental FINAL/._Supplemental Table III, GRADE.docx
- __MACOSX/Supplemental FINAL/._Supplemental Table IV, SoF.doc
- __MACOSX/Supplemental FINAL/._Supplementary Table II.docx
